# Supplementary material for: Small ORFs as New Regulators of Pri-miRNAs and miRNAs Expression in Human and Drosophila
Source: Int J Mol Sci. 2022 May 20;23(10):5764. doi: 10.3390/ijms23105764 (PMC9144653; doi:10.3390/ijms23105764)
Supplement: Supplementary file 1 [file ijms-23-05764-s001.zip]

Archive with 1 entries (1 files):
- ijms-1720535 Supplementary.pdf
